# Supplementary material for: Crosstalk between BER and NHEJ in XRCC4-Deficient Cells Depending on hTERT Overexpression
Source: Int J Mol Sci. 2024 Sep 27;25(19):10405. doi: 10.3390/ijms251910405 (PMC11476898; doi:10.3390/ijms251910405)
Supplement: Supplementary file 1 [file ijms-25-10405-s001.zip]

Archive with 1 entries (1 files):
- ijms-3190407-supplementary.pdf
